# Supplementary material for: Freshwater mussels house a diverse mussel-associated leech assemblage
Source: Sci Rep. 2019 Nov 11;9:16449. doi: 10.1038/s41598-019-52688-3 (PMC6848535; doi:10.1038/s41598-019-52688-3)
Supplement: Supplementary file 2 — Dataset 1 [file 41598_2019_52688_MOESM2_ESM.xlsx]

## Sheet: Лист1
Названия строк	Среднее по полю Proportion of infested mussels (%)	Среднее по полю Density of leeches per mussel
Amur	17.773	0.380274
Cristariini	22.9167	0.34375
Lanceolariini	0	0
Margaritiferinae	0	0
Unionini	34.8455	0.892142
Ann	0	0
Parreysiini	0	0
Ataran	0	0
Indochinellini	0	0
Lamellidentini	0	0
Pseudodontini	0	0
Avvakumovka	0	0
Cristariini	0	0
Ayeyarwady	1.59294	0.0346701
Contradentini	0	0
Indochinellini	0	0
Lamellidentini	5.13282	0.111715
Leoparreysiini	0	0
Bago	0.769231	0.00769231
Indochinellini	0	0
Lamellidentini	1.92308	0.0192308
Leoparreysiini	0	0
Bilin	1.66667	0.0166667
Indochinellini	0	0
Lamellidentini	4.16667	0.0416667
Leoparreysiini	0	0
Geum	22.381	0.928571
Lamprotulini	10.7143	0.107143
Lanceolariini	0	0
Unionini	45.2381	2.21429
Gladkaya	83.1282	4.47895
Cristariini	91.8803	4.72602
Unionini	70	4.10833
Han	2.38095	0.0238095
Unionini	2.38095	0.0238095
Haungthayaw	9.52381	0.0952381
Indochinellini	0	0
Lamellidentini	19.0476	0.190476
Leoparreysiini	0	0
Hlangbwe	44.5833	0.927083
Indochinellini	0	0
Pseudodontini	59.4444	1.23611
Kyeintali	0	0
Parreysiini	0	0
Lenya	0	0
Contradentini	0	0
Pseudodontini	0	0
Mangyeong	21.25	0.2125
Cristariini	12.5	0.125
Unionini	30	0.3
Nile	6.64185	0.074706
Coelaturini	10.8696	0.108696
Iridinidae	5.58492	0.0662086
Razdolnaya	59.375	1.38636
Cristariini	100	2.27273
Margaritiferinae	18.75	0.5
Rudnaya	0	0
Cristariini	0	0
Salu	0	0
Parreysiini	0	0
Salween	9.16277	0.47898
Contradentini	0	0
Indochinellini	0	0
Lamellidentini	14.3986	0.752682
Leoparreysiini	0	0
Seomjin	85.0883	3.23975
Cristariini	100	9.5
Unionini	81.3603	1.67469
Sittaung	8.94958	0.198354
Contradentini	0	0
Gibbosulinae	0	0
Indochinellini	7.12121	0.0823232
Lamellidentini	17.381	0.449115
Leoparreysiini	0	0
Tenasserim	0	0
Leoparreysiini	0	0
Terney	0	0
Cristariini	0	0
Thandwe	0	0
Parreysiini	0	0
Toungup	0	0
Parreysiini	0	0
Ye	0	0
Lamellidentini	0	0
Общий итог	11.4636	0.377755

## Sheet: data
Supplementary Dataset 1. Samples of freshwater mussels (Unionidae) collected in Southeast Asia, East Asia, and East Africa and their infestation by mussel-associated leeches
Region	Country	Freshwater Basin	Host mussels (tribe)	Number of mussels	Number of mussels infested by leeches	Number of leeches	Leech Infestation Prevalence (LIP, %)	Mean intensity of leech infestation (ILI, l.p.m.)	Mussel sample ID
Southeast Asia	Myanmar	Ayeyarwady	Lamellidentini	15	2	2	13.3333	0.133333	RMBH biv0439
Southeast Asia	Myanmar	Ayeyarwady	Lamellidentini	5	1	1	20	0.2	RMBH biv0676
Southeast Asia	Myanmar	Ayeyarwady	Lamellidentini	12	1	1	8.33333	0.0833333	RMBH biv0257
Southeast Asia	Myanmar	Ayeyarwady	Lamellidentini	26	2	2	7.69231	0.0769231	RMBH biv0672
Southeast Asia	Myanmar	Ayeyarwady	Lamellidentini	22	1	1	4.54545	0.0454545	RMBH biv0427A
Southeast Asia	Myanmar	Bilin	Lamellidentini	12	1	1	8.33333	0.0833333	RMBH biv0372
Southeast Asia	Myanmar	Salween	Lamellidentini	23	19	117	82.6087	5.08696	RMBH biv0399
Southeast Asia	Myanmar	Sittaung	Lamellidentini	12	1	1	8.33333	0.0833333	RMBH biv0392
Southeast Asia	Myanmar	Sittaung	Lamellidentini	8	2	3	25	0.375	RMBH biv0415
Southeast Asia	Myanmar	Sittaung	Indochinellini	6	1	1	16.6667	0.166667	RMBH biv0414
Southeast Asia	Myanmar	Sittaung	Lamellidentini	10	1	1	10	0.1	RMBH biv0413
Southeast Asia	Myanmar	Ayeyarwady	Lamellidentini	23	8	33	34.7826	1.43478	RMBH biv0442
Southeast Asia	Myanmar	Ayeyarwady	Lamellidentini	27	1	1	3.7037	0.037037	RMBH biv0603
Southeast Asia	Myanmar	Haungthayaw	Lamellidentini	7	4	4	57.1429	0.571429	RMBH biv0364
Southeast Asia	Myanmar	Sittaung	Indochinellini	18	2	2	11.1111	0.111111	RMBH biv0409
Southeast Asia	Myanmar	Sittaung	Lamellidentini	14	2	4	14.2857	0.285714	RMBH biv0393
Southeast Asia	Myanmar	Hlaingbwe	Pseudodontini	12	7	10	58.3333	0.833333	RMBH biv0638
Southeast Asia	Myanmar	Hlaingbwe	Pseudodontini	10	7	10	70	1	RMBH biv0639
Southeast Asia	Myanmar	Hlaingbwe	Pseudodontini	8	4	15	50	1.875	RMBH biv0674
Southeast Asia	Myanmar	Sittaung	Lamellidentini	12	5	7	41.6667	0.583333	RMBH biv0376
Southeast Asia	Myanmar	Salween	Lamellidentini	22	4	4	18.1818	0.181818	RMBH biv0404
Southeast Asia	Myanmar	Sittaung	Lamellidentini	20	4	6	20	0.3	RMBH biv0250
Southeast Asia	Myanmar	Bago	Lamellidentini	26	2	2	7.69231	0.0769231	RMBH biv0382
Southeast Asia	Myanmar	Sittaung	Lamellidentini	9	6	19	66.6667	2.11111	RMBH biv0394
Southeast Asia	Myanmar	Sittaung	Indochinellini	18	4	5	22.2222	0.277778	RMBH biv0395
Southeast Asia	Myanmar	Sittaung	Lamellidentini	10	4	20	40	2	RMBH biv0394
Southeast Asia	Myanmar	Sittaung	Indochinellini	60	17	21	28.3333	0.35	RMBH biv0395
Southeast Asia	Myanmar	Ayeyarwady	Indochinellini	22	0	0	0	0	RMBH biv0677, biv0678
Southeast Asia	Myanmar	Ayeyarwady	Contradentini	27	0	0	0	0	RMBH biv0679, biv0680
Southeast Asia	Myanmar	Ayeyarwady	Lamellidentini	6	0	0	0	0	RMBH biv0682
Southeast Asia	Myanmar	Ayeyarwady	Indochinellini	3	0	0	0	0	RMBH biv0683
Southeast Asia	Myanmar	Ayeyarwady	Indochinellini	6	0	0	0	0	RMBH biv0684
Southeast Asia	Myanmar	Ayeyarwady	Indochinellini	13	0	0	0	0	RMBH biv0685
Southeast Asia	Myanmar	Sittaung	Contradentini	28	0	0	0	0	RMBH biv0405
Southeast Asia	Myanmar	Sittaung	Indochinellini	5	0	0	0	0	RMBH biv0407
Southeast Asia	Myanmar	Sittaung	Indochinellini	18	0	0	0	0	RMBH biv0410
Southeast Asia	Myanmar	Sittaung	Indochinellini	10	0	0	0	0	RMBH biv0411
Southeast Asia	Myanmar	Sittaung	Indochinellini	4	0	0	0	0	RMBH biv0412
Southeast Asia	Myanmar	Ayeyarwady	Lamellidentini	16	0	0	0	0	RMBH biv0417
Southeast Asia	Myanmar	Ayeyarwady	Leoparreysiini	12	0	0	0	0	RMBH biv0418, biv0419
Southeast Asia	Myanmar	Ayeyarwady	Indochinellini	10	0	0	0	0	RMBH biv0421
Southeast Asia	Myanmar	Ayeyarwady	Leoparreysiini	21	0	0	0	0	RMBH biv0424
Southeast Asia	Myanmar	Ayeyarwady	Leoparreysiini	11	0	0	0	0	RMBH biv0425
Southeast Asia	Myanmar	Ayeyarwady	Indochinellini	3	0	0	0	0	RMBH biv0426
Southeast Asia	Myanmar	Ayeyarwady	Indochinellini	11	0	0	0	0	RMBH biv0427
Southeast Asia	Myanmar	Ayeyarwady	Leoparreysiini	9	0	0	0	0	RMBH biv0430-biv433
Southeast Asia	Myanmar	Ayeyarwady	Indochinellini	12	0	0	0	0	RMBH biv0434-biv436
Southeast Asia	Myanmar	Ayeyarwady	Leoparreysiini	27	0	0	0	0	RMBH biv0443-biv447
Southeast Asia	Myanmar	Ayeyarwady	Indochinellini	6	0	0	0	0	RMBH biv0449-biv450
Southeast Asia	Myanmar	Ayeyarwady	Lamellidentini	6	0	0	0	0	RMBH biv0336
Southeast Asia	Myanmar	Ayeyarwady	Indochinellini	20	0	0	0	0	RMBH biv0337
Southeast Asia	Myanmar	Ayeyarwady	Contradentini	8	0	0	0	0	RMBH biv0339
Southeast Asia	Myanmar	Ayeyarwady	Leoparreysiini	5	0	0	0	0	RMBH biv0340
Southeast Asia	Myanmar	Ayeyarwady	Indochinellini	11	0	0	0	0	RMBH biv0338
Southeast Asia	Myanmar	Ayeyarwady	Contradentini	6	0	0	0	0	RMBH biv0341
Southeast Asia	Myanmar	Ayeyarwady	Contradentini	5	0	0	0	0	RMBH biv0344
Southeast Asia	Myanmar	Ayeyarwady	Contradentini	5	0	0	0	0	RMBH biv0346
Southeast Asia	Myanmar	Ayeyarwady	Lamellidentini	7	0	0	0	0	RMBH biv0354
Southeast Asia	Myanmar	Ayeyarwady	Lamellidentini	29	0	0	0	0	RMBH biv0355
Southeast Asia	Myanmar	Ayeyarwady	Lamellidentini	10	0	0	0	0	RMBH biv0356
Southeast Asia	Myanmar	Haungthayaw	Lamellidentini	10	0	0	0	0	RMBH biv0359
Southeast Asia	Myanmar	Haungthayaw	Indochinellini	7	0	0	0	0	RMBH biv0360
Southeast Asia	Myanmar	Haungthayaw	Indochinellini	9	0	0	0	0	RMBH biv0361
Southeast Asia	Myanmar	Haungthayaw	Leoparreysiini	4	0	0	0	0	RMBH biv0362
Southeast Asia	Myanmar	Haungthayaw	Lamellidentini	16	0	0	0	0	RMBH biv0363
Southeast Asia	Myanmar	Salween	Lamellidentini	13	0	0	0	0	RMBH biv0365
Southeast Asia	Myanmar	Salween	Lamellidentini	7	0	0	0	0	RMBH biv0366
Southeast Asia	Myanmar	Salween	Leoparreysiini	18	0	0	0	0	RMBH biv0367
Southeast Asia	Myanmar	Salween	Indochinellini	3	0	0	0	0	RMBH biv0368
Southeast Asia	Myanmar	Bilin	Lamellidentini	21	0	0	0	0	RMBH biv0370
Southeast Asia	Myanmar	Bilin	Indochinellini	8	0	0	0	0	RMBH biv0371
Southeast Asia	Myanmar	Bilin	Indochinellini	5	0	0	0	0	RMBH biv0373
Southeast Asia	Myanmar	Bilin	Leoparreysiini	7	0	0	0	0	RMBH biv0374
Southeast Asia	Myanmar	Sittaung	Lamellidentini	10	0	0	0	0	RMBH biv0378
Southeast Asia	Myanmar	Bago	Leoparreysiini	15	0	0	0	0	RMBH biv0380
Southeast Asia	Myanmar	Bago	Indochinellini	14	0	0	0	0	RMBH biv0381
Southeast Asia	Myanmar	Bago	Indochinellini	15	0	0	0	0	RMBH biv0383
Southeast Asia	Myanmar	Bago	Lamellidentini	5	0	0	0	0	RMBH biv0384
Southeast Asia	Myanmar	Bago	Indochinellini	6	0	0	0	0	RMBH biv0386
Southeast Asia	Myanmar	Bago	Lamellidentini	5	0	0	0	0	RMBH biv0385
Southeast Asia	Myanmar	Bago	Lamellidentini	31	0	0	0	0	RMBH biv0387-biv388
Southeast Asia	Myanmar	Bago	Leoparreysiini	3	0	0	0	0	RMBH biv0391
Southeast Asia	Myanmar	Bago	Indochinellini	5	0	0	0	0	RMBH biv0390
Southeast Asia	Myanmar	Sittaung	Indochinellini	3	0	0	0	0	RMBH biv0396
Southeast Asia	Myanmar	Salween	Lamellidentini	19	0	0	0	0	RMBH biv0396A-biv397
Southeast Asia	Myanmar	Salween	Contradentini	10	0	0	0	0	RMBH biv398
Southeast Asia	Myanmar	Salween	Contradentini	6	0	0	0	0	RMBH biv400
Southeast Asia	Myanmar	Salween	Lamellidentini	4	0	0	0	0	RMBH biv401
Southeast Asia	Myanmar	Sittaung	Contradentini	18	0	0	0	0	RMBH biv403
Southeast Asia	Myanmar	Salween	Lamellidentini	10	0	0	0	0	RMBH biv406
Southeast Asia	Myanmar	Ayeyarwady	Leoparreysiini	28	0	0	0	0	RMBH biv604
Southeast Asia	Myanmar	Ayeyarwady	Leoparreysiini	34	0	0	0	0	RMBH biv605
Southeast Asia	Myanmar	Ayeyarwady	Contradentini	14	0	0	0	0	RMBH biv607, biv608, biv609
Southeast Asia	Myanmar	Ayeyarwady	Leoparreysiini	15	0	0	0	0	RMBH biv610, biv611
Southeast Asia	Myanmar	Ayeyarwady	Contradentini	27	0	0	0	0	RMBH biv612, biv613
Southeast Asia	Myanmar	Ayeyarwady	Indochinellini	13	0	0	0	0	RMBH biv614, biv615
Southeast Asia	Myanmar	Ye	Lamellidentini	28	0	0	0	0	RMBH biv616, biv617
Southeast Asia	Myanmar	Ataran	Pseudodontini	6	0	0	0	0	RMBH biv618
Southeast Asia	Myanmar	Ataran	Indochinellini	15	0	0	0	0	RMBH biv619, biv620
Southeast Asia	Myanmar	Ataran	Lamellidentini	35	0	0	0	0	RMBH biv621
Southeast Asia	Myanmar	Lenya	Pseudodontini	19	0	0	0	0	RMBH biv628
Southeast Asia	Myanmar	Lenya	Contradentini	9	0	0	0	0	RMBH biv629
Southeast Asia	Myanmar	Tenasserim	Leoparreysiini	8	0	0	0	0	RMBH biv634, biv635
Southeast Asia	Myanmar	Ataran	Pseudodontini	20	0	0	0	0	RMBH biv637
Southeast Asia	Myanmar	Hlaingbwe	Indochinellini	15	0	0	0	0	RMBH biv641
Southeast Asia	Myanmar	Lenya	Pseudodontini	15	0	0	0	0	RMBH biv642
Southeast Asia	Myanmar	Lenya	Pseudodontini	6	0	0	0	0	RMBH biv643
Southeast Asia	Myanmar	Kyeintali	Parreysiini	14	0	0	0	0	RMBH biv652
Southeast Asia	Myanmar	Salu	Parreysiini	31	0	0	0	0	RMBH biv653, biv654
Southeast Asia	Myanmar	Thandwe	Parreysiini	18	0	0	0	0	RMBH biv655, biv656
Southeast Asia	Myanmar	Salu	Parreysiini	57	0	0	0	0	RMBH biv657
Southeast Asia	Myanmar	Toungup	Parreysiini	20	0	0	0	0	RMBH biv658
Southeast Asia	Myanmar	Ann	Parreysiini	18	0	0	0	0	RMBH biv659, biv660
Southeast Asia	Myanmar	Ayeyarwady	Lamellidentini	24	0	0	0	0	RMBH biv662
Southeast Asia	Myanmar	Ayeyarwady	Contradentini	59	0	0	0	0	RMBH biv665, biv666
Southeast Asia	Myanmar	Ayeyarwady	Leoparreysiini	8	0	0	0	0	RMBH biv668, biv669
Southeast Asia	Myanmar	Ayeyarwady	Indochinellini	16	0	0	0	0	RMBH biv671
Southeast Asia	Myanmar	Ayeyarwady	Indochinellini	22	0	0	0	0	RMBH biv677, biv678
Southeast Asia	Myanmar	Ayeyarwady	Contradentini	27	0	0	0	0	RMBH biv679, biv680
Southeast Asia	Myanmar	Ayeyarwady	Lamellidentini	6	0	0	0	0	RMBH biv682
Southeast Asia	Myanmar	Ayeyarwady	Indochinellini	13	0	0	0	0	RMBH biv685
Southeast Asia	Myanmar	Ayeyarwady	Indochinellini	9	0	0	0	0	RMBH biv683, biv684
Southeast Asia	Myanmar	Sittaung	Contradentini	8	0	0	0	0	RMBH biv241
Southeast Asia	Myanmar	Sittaung	Lamellidentini	22	0	0	0	0	RMBH biv242
Southeast Asia	Myanmar	Sittaung	Lamellidentini	17	0	0	0	0	RMBH biv243
Southeast Asia	Myanmar	Sittaung	Lamellidentini	7	0	0	0	0	RMBH biv244
Southeast Asia	Myanmar	Sittaung	Contradentini	9	0	0	0	0	RMBH biv246
Southeast Asia	Myanmar	Sittaung	Contradentini	18	0	0	0	0	RMBH biv247
Southeast Asia	Myanmar	Sittaung	Indochinellini	20	0	0	0	0	RMBH biv248
Southeast Asia	Myanmar	Sittaung	Indochinellini	20	0	0	0	0	RMBH biv253
Southeast Asia	Myanmar	Sittaung	Leoparreysiini	8	0	0	0	0	RMBH biv254
Southeast Asia	Myanmar	Sittaung	Lamellidentini	4	0	0	0	0	RMBH biv255
Southeast Asia	Myanmar	Ayeyarwady	Contradentini	4	0	0	0	0	RMBH biv259
Southeast Asia	Myanmar	Ayeyarwady	Contradentini	10	0	0	0	0	RMBH biv260
Southeast Asia	Myanmar	Ayeyarwady	Lamellidentini	10	0	0	0	0	RMBH biv261
Southeast Asia	Myanmar	Ayeyarwady	Lamellidentini	10	0	0	0	0	RMBH biv262
Southeast Asia	Myanmar	Ayeyarwady	Lamellidentini	10	0	0	0	0	RMBH biv264
Southeast Asia	Myanmar	Ayeyarwady	Contradentini	9	0	0	0	0	RMBH biv267
Southeast Asia	Myanmar	Ayeyarwady	Indochinellini	6	0	0	0	0	RMBH biv268
Southeast Asia	Myanmar	Ayeyarwady	Leoparreysiini	13	0	0	0	0	RMBH biv266
Southeast Asia	Myanmar	Sittaung	Gibbosulinae	3	0	0	0	0	RMBH biv406
Southeast Asia	Myanmar	Sittaung	Gibbosulinae	19	0	0	0	0	RMBH biv 0135
Southeast Asia	Myanmar	Sittaung	Gibbosulinae	5	0	0	0	0	RMBH biv 0136
Southeast Asia	Myanmar	Sittaung	Gibbosulinae	3	0	0	0	0	RMBH biv0271
East Asia	Russia	Razdolnaya	Margaritiferinae	16	3	8	18.75	0.5	RMBH IEPN_256
East Asia	Russia	Razdolnaya	Cristariini	11	11	25	100	2.27273	RMBH biv0227
East Asia	Russia	Gladkaya	Cristariini	27	27	190	100	7.03704	RMBH biv0225
East Asia	Russia	Gladkaya	Unionini	15	11	57	73.3333	3.8	RMBH biv0229
East Asia	Russia	Gladkaya	Cristariini	13	12	69	92.3077	5.30769	n/a
East Asia	Russia	Gladkaya	Unionini	12	8	53	66.6667	4.41667	n/a
East Asia	Russia	Gladkaya	Cristariini	6	5	11	83.3333	1.83333	n/a
East Asia	Russia	Amur	Unionini	13	2	2	15.3846	0.153846	RMBH biv0134_1
East Asia	Russia	Amur	Unionini	49	20	30	40.8163	0.612245	RMBH biv0503
East Asia	Russia	Amur	Cristariini	3	2	3	66.6667	1	n/a
East Asia	Russia	Amur	Cristariini	8	2	3	25	0.375	RMBH biv497, biv0496
East Asia	Russia	Amur	Unionini	26	4	5	15.3846	0.192308	RMBH biv0498
East Asia	South Korea	Geum	Unionini	3	1	3	33.3333	1	RMBH biv0514
East Asia	South Korea	Geum	Lamprotulini	14	3	3	21.4286	0.214286	RMBH biv0511
East Asia	South Korea	Geum	Unionini	7	4	24	57.1429	3.42857	RMBH biv0513
East Asia	South Korea	Seomjin	Unionini	4	4	7	100	1.75	RMBH biv0518
East Asia	South Korea	Seomjin	Unionini	23	20	52	86.9565	2.26087	RMBH biv0517
East Asia	South Korea	Seomjin	Cristariini	2	2	19	100	9.5	RMBH biv0519
East Asia	South Korea	Seomjin	Unionini	10	9	19	90	1.9	RMBH biv0522
East Asia	South Korea	Seomjin	Unionini	33	16	26	48.4848	0.787879	n/a
East Asia	South Korea	Mangyeong	Cristariini	8	1	1	12.5	0.125	RMBH biv0523
East Asia	South Korea	Mangyeong	Unionini	10	3	3	30	0.3	RMBH biv0524
East Asia	South Korea	Han	Unionini	21	1	1	4.7619	0.047619	RMBH biv0509
East Asia	Russia	Amur	Unionini	59	40	154	67.7966	2.61017	n/a
East Asia	Russia	Amur	Cristariini	20	0	0	0	0	RMBH biv0495
East Asia	Russia	Amur	Lanceolariini	7	0	0	0	0	RMBH biv0502
East Asia	South Korea	Han	Unionini	16	0	0	0	0	RMBH biv0507
East Asia	South Korea	Geum	Lamprotulini	15	0	0	0	0	RMBH biv0511
East Asia	South Korea	Geum	Lanceolariini	3	0	0	0	0	RMBH biv0512, biv515
East Asia	Russia	Avvakumovka	Cristariini	13	0	0	0	0	RMBH biv0272
East Asia	Russia	Rudnaya	Cristariini	13	0	0	0	0	RMBH biv0273
East Asia	Russia	Terney	Cristariini	15	0	0	0	0	RMBH biv0274
East Asia	Russia	Amur	Cristariini	21	0	0	0	0	RMBH biv0228
East Asia	Japan	Hyakuken	Unionini	5	4	31	80	6.2	NCSM-Mollusks 27180
East Asia	Japan	Hyakuken	Unionini	5	5	54	100	10.8	NCSM-Mollusks 27181
East Asia	Japan	Hyakuken	Lamprotulini	8	4	88	50	11	NCSM-Mollusks 27183
East Asia	Japan	Hyakuken	Gonideini	5	5	67	100	13.4	NCSM-Mollusks 27184
East Asia	Russia	Amur	Margaritiferinae	5	0	0	0	0	RMBH biv0233
East Asia	Russia	Amur	Margaritiferinae	20	0	0	0	0	RMBH biv0233
East Asia	Russia	Amur	Margaritiferinae	20	0	0	0	0	RMBH d0093
East Asia	Russia	Amur	Margaritiferinae	20	0	0	0	0	RMBH d0088
East Africa	Uganda	Nile	Coelaturini	138	15	15	10.8696	0.108696	RMBH biv0538, biv0539
East Africa	Uganda	Nile	Iridinidae	165	4	7	2.42424	0.0424242	RMBH biv0543, biv0547, biv0549
East Africa	Uganda	Nile	Iridinidae	55	2	2	3.63636	0.0363636	RMBH biv0541
East Africa	Uganda	Nile	Iridinidae	43	7	8	16.2791	0.186047	RMBH biv0546
East Africa	Uganda	Nile	Iridinidae	10	0	0	0	0	RMBH biv0536, biv537
