# Supplementary material for: Freshwater mussels house a diverse mussel-associated leech assemblage
Source: Sci Rep. 2019 Nov 11;9:16449. doi: 10.1038/s41598-019-52688-3 (PMC6848535; doi:10.1038/s41598-019-52688-3)
Supplement: Supplementary file 3 — Dataset 2 [file 41598_2019_52688_MOESM3_ESM.xlsx]

## Sheet: Лист1
Supplementary Dataset 2. List of COI sequences of the Glossiphoniidae used in the Poisson Tree Process (PTP) species delimitation modeling (Supplementary Fig. 4). New sequences generated in this study are in bold.
Species	COI Haplotype Code	COI GenBank acc. no.
Ingroup sequences
Batracobdelloides conchophylus sp. nov.	Hap134	MN295401
Batracobdelloides conchophylus sp. nov.	Hap134	MN295408
Batracobdelloides hlaingbweensis sp. nov.	Hap382	MN295453
Batracobdelloides hlaingbweensis sp. nov.	Hap382	MN295455
Batracobdelloides hlaingbweensis sp. nov.	Hap382	MN295457
Batracobdelloides hlaingbweensis sp. nov.	Hap382	MN295458
Batracobdelloides indochinensis sp. nov.	Hap132	MN295399
Batracobdelloides indochinensis sp. nov.	Hap135	MN295402
Batracobdelloides indochinensis sp. nov.	Hap140	MN295409
Batracobdelloides yaukthwa sp. nov.	Hap139	MN295406
Batracobdelloides koreanus sp. nov.	Hap087	MN295424
Batracobdelloides amnicola stat. rev.	Hap056	AY962457
Batracobdelloides tricarinatus	Hap105	MN295444
Batracobdelloides tricarinatus	Hap106	MN295445
Batracobdelloides tricarinatus	Hap107	MN295446
Batracobdelloides tricarinatus	Hap107	MN295448
Batracobdelloides tricarinatus	Hap107	MN295447
Batracobdelloides tricarinatus	Hap107	MN295449
Batracobdelloides tricarinatus	Hap107	MN295450
Hemiclepsis kasmiana comb. rev.	Hap064	MN295376
Hemiclepsis kasmiana comb. rev.	Hap064	MN295378
Hemiclepsis kasmiana comb. rev.	Hap064	MN295377
Hemiclepsis kasmiana comb. rev.	Hap064	MN295379
Hemiclepsis kasmiana comb. rev.	Hap064	MN295380
Hemiclepsis kasmiana comb. rev.	Hap064	MN295381
Hemiclepsis kasmiana comb. rev.	Hap064	MN295382
Hemiclepsis kasmiana comb. rev.	Hap064	MN295383
Hemiclepsis kasmiana comb. rev.	Hap064	MN295422
Hemiclepsis kasmiana comb. rev.	Hap064	MN295439
Hemiclepsis kasmiana comb. rev.	Hap064	MN295440
Hemiclepsis kasmiana comb. rev.	Hap064	MN295443
Hemiclepsis kasmiana comb. rev.	Hap064	MN295384
Hemiclepsis kasmiana comb. rev.	Hap085	MN295423
Hemiclepsis kasmiana comb. rev.	Hap085	MN295426
Hemiclepsis kasmiana comb. rev.	Hap085	MN295427
Hemiclepsis kasmiana comb. rev.	Hap085	MN295434
Hemiclepsis kasmiana comb. rev.	Hap085	MN295435
Hemiclepsis kasmiana comb. rev.	Hap085	MN295436
Hemiclepsis kasmiana comb. rev.	Hap085	MN295442
Hemiclepsis kasmiana comb. rev.	Hap088	MN295425
Hemiclepsis kasmiana comb. rev.	Hap094	MN295431
Hemiclepsis kasmiana comb. rev.	Hap094	MN295430
Hemiclepsis kasmiana comb. rev.	Hap099	MN295433
Hemiclepsis kasmiana comb. rev.	Hap099	MN295432
Hemiclepsis kasmiana comb. rev.	Hap104	MN295437
Hemiclepsis kasmiana comb. rev.	Hap104	MN295438
Hemiclepsis khankiana sp. nov.	Hap084	MN295421
Hemiclepsis khankiana sp. nov.	Hap084	MN295420
Hemiclepsis khankiana sp. nov.	Hap084	MN295441
Hemiclepsis marginata	Hap002	AF003259
Hemiclepsis marginata	Hap109	MN295452
Hemiclepsis marginata	Hap109	MN295385
Hemiclepsis marginata	Hap109	MN295388
Hemiclepsis marginata	Hap109	MN295390
Hemiclepsis marginata	Hap269	KM095093
Hemiclepsis marginata	Hap270	KM095094
Hemiclepsis myanmariana sp. nov.	Hap124	MN295394
Hemiclepsis myanmariana sp. nov.	Hap130	MN295397
Hemiclepsis myanmariana sp. nov.	Hap131	MN295398
Hemiclepsis myanmariana sp. nov.	Hap133	MN295400
Hemiclepsis myanmariana sp. nov.	Hap136	MN295403
Hemiclepsis schrencki sp. nov.	Hap153	MN295415
Hemiclepsis schrencki sp. nov.	Hap156	MN295416
Hemiclepsis sp.1 Korea	Hap262	KF966547
Hemiclepsis tumniniana sp. nov.	Hap082	MN295371
Hemiclepsis tumniniana sp. nov.	Hap082	MN295373
Hemiclepsis tumniniana sp. nov.	Hap082	MN295374
Hemiclepsis tumniniana sp. nov.	Hap082	MN295417
Hemiclepsis tumniniana sp. nov.	Hap141	MN295410
Alboglossiphonia heteroclita	Hap011	AF116016
Alboglossiphonia lata Korea	Hap052	AY962453
Alboglossiphonia lata Korea	Hap053	AY962454
Alboglossiphonia lata Korea	Hap089	MN393276
Alboglossiphonia lata Korea	Hap092	MN393277
Alboglossiphonia lata Korea	Hap092	MN393285
Alboglossiphonia lata Korea	Hap095	MN393280
Alboglossiphonia lata Korea	Hap096	MN393281
Alboglossiphonia lata Korea	Hap100	MN393284
Alboglossiphonia lata Korea	Hap102	MN393288
Alboglossiphonia lata Korea	Hap103	MN393287
Alboglossiphonia lata Korea	Hap150	MN295414
Alboglossiphonia aff. lata Korea	Hap086	MN393275
Alboglossiphonia aff. lata Korea	Hap086	MN393279
Alboglossiphonia aff. lata Korea	Hap101	MN393286
Alboglossiphonia papillosa	Hap118	MN393256
Alboglossiphonia papillosa	Hap275	KM095100
Alboglossiphonia papillosa	Hap275	MH286267
Alboglossiphonia papillosa	Hap275	MH286268
Alboglossiphonia papillosa	Hap275	MH286269
Alboglossiphonia papillosa	Hap275	MH286270
Alboglossiphonia papillosa	Hap275	MH286271
Alboglossiphonia papillosa	Hap276	KM095101
Alboglossiphonia quadrata	Hap054	AY962455
Alboglossiphonia sp.1 Myanmar	Hap137	MN295404
Alboglossiphonia sp.2 Korea	Hap263	KF966548
Alboglossiphonia sp.3	Hap377	MG976199
Batracobdella algira	Hap163	HM246609
Glossiphonia baicalensis	Hap048	AY047329
Glossiphonia cf. nebulosa Polar Ural	Hap148	MN295412
Glossiphonia complanata	Hap007	AF003277
Glossiphonia complanata	Hap041	AY047321
Glossiphonia complanata	Hap110	MN295386
Glossiphonia complanata	Hap110	MN393260
Glossiphonia complanata	Hap110	MN393270
Glossiphonia complanata	Hap110	MN393271
Glossiphonia complanata	Hap121	MN400965
Glossiphonia complanata	Hap121	MN393263
Glossiphonia complanata	Hap144	MN393267
Glossiphonia complanata	Hap159	MN393273
Glossiphonia complanata	Hap159	MN393274
Glossiphonia complanata	Hap162	HM246608
Glossiphonia complanata	Hap355	MF458715
Glossiphonia concolor	Hap272	KM095097
Glossiphonia concolor	Hap273	KM095098
Glossiphonia elegans	Hap001	AF003258
Glossiphonia elegans	Hap042	AY047322
Glossiphonia elegans	Hap195	HQ961468
Glossiphonia elegans	Hap200	HQ920206
Glossiphonia elegans	Hap200	HQ961446
Glossiphonia elegans	Hap200	HQ961453
Glossiphonia elegans	Hap200	HQ961456
Glossiphonia elegans	Hap200	HQ961461
Glossiphonia elegans	Hap200	HQ961466
Glossiphonia elegans	Hap200	HQ961469
Glossiphonia elegans	Hap200	HQ961472
Glossiphonia elegans	Hap200	HQ961473
Glossiphonia elegans	Hap200	HQ961476
Glossiphonia elegans	Hap200	HQ961477
Glossiphonia elegans	Hap200	HQ961478
Glossiphonia elegans	Hap200	HQ961502
Glossiphonia elegans	Hap200	HQ961505
Glossiphonia elegans	Hap200	HQ961506
Glossiphonia elegans	Hap200	KM611854
Glossiphonia elegans	Hap200	KM612220
Glossiphonia elegans	Hap200	MG422158
Glossiphonia elegans	Hap200	MG422187
Glossiphonia elegans	Hap200	MG422380
Glossiphonia elegans	Hap200	MG422471
Glossiphonia elegans	Hap200	MG422507
Glossiphonia elegans	Hap200	MG423512
Glossiphonia elegans	Hap200	HQ961495
Glossiphonia elegans	Hap200	HQ961498
Glossiphonia elegans	Hap200	HQ961499
Glossiphonia elegans	Hap368	MG422798
Glossiphonia sp.1 Siberia	Hap142	MN295411
Glossiphonia sp.1 Siberia	Hap274	KM095099
Glossiphonia sp.2 Korea	Hap091	MN295429
Glossiphonia sp.2 Korea	Hap093	MN393278
Glossiphonia sp.2 Korea	Hap097	MN393283
Glossiphonia sp.2 Korea	Hap098	MN393282
Glossiphonia sp.3 Tumnin River	Hap117	MN295375
Glossiphonia sp.3 Tumnin River	Hap117	MN393257
Glossiphonia sp.3 Tumnin River	Hap117	MN393258
Glossiphonia sp.3 Tumnin River	Hap157	MN393272
Glossiphonia sp.4 Moscow	Hap057	AY962458
Glossiphonia sp.4 Moscow	Hap116	MN295391
Glossiphonia sp.4 Moscow	Hap160	MN295418
Glossiphonia verrucata Italy	Hap058	AY962459
Haementeria acuecueyetzin	Hap220	JN850899
Haementeria acuecueyetzin	Hap222	JN850901
Haementeria acuecueyetzin	Hap228	JN850909
Haementeria acuecueyetzin	Hap304	KX451317
Haementeria depressa	Hap006	AF003276
Haementeria depressa	Hap006	AF329034
Haementeria depressa	Hap006	JN850902
Haementeria depressa	Hap006	JN850903
Haementeria depressa	Hap006	JN850904
Haementeria depressa	Hap006	JN850913
Haementeria depressa	Hap006	JN850914
Haementeria depressa	Hap006	JN850916
Haementeria depressa	Hap006	JN850918
Haementeria depressa	Hap006	JN850915
Haementeria depressa	Hap233	JN850917
Haementeria ghilianii	Hap018	AF116017
Haementeria ghilianii	Hap018	AF329035
Haementeria lopezi	Hap219	JN850898
Haementeria lopezi	Hap224	JN850905
Haementeria lopezi	Hap234	JN850919
Haementeria officinalis	Hap221	JN850900
Haementeria officinalis	Hap225	JN850906
Haementeria officinalis	Hap226	JN850907
Haementeria paraguayensis	Hap227	JN850908
Haementeria paraguayensis	Hap301	KP972451
Haementeria sp.1 Brazil	Hap302	KP972452
Haementeria sp.2 Peru	Hap231	JN850912
Haementeria tuberculifera	Hap229	JN850910
Helobdella aff. europaea	Hap071	DQ995303
Helobdella aff. europaea	Hap077	DQ995311
Helobdella aff. europaea	Hap179	HQ179866
Helobdella aff. europaea	Hap180	HQ179867
Helobdella aff. europaea	Hap181	HQ179868
Helobdella aff. europaea	Hap183	HQ179869
Helobdella aff. europaea	Hap183	HQ179870
Helobdella aff. europaea	Hap183	HQ179871
Helobdella aff. europaea	Hap183	HQ179872
Helobdella aff. europaea	Hap050	AY856047
Helobdella aff. europaea	Hap080	AF329052
Helobdella aff. europaea	Hap080	AY856048
Helobdella aff. europaea	Hap080	DQ995297
Helobdella aff. europaea	Hap080	DQ995298
Helobdella aff. europaea	Hap080	DQ995304
Helobdella aff. europaea	Hap080	FJ000349
Helobdella aff. europaea	Hap080	FJ000350
Helobdella aff. europaea	Hap080	FJ000351
Helobdella aff. europaea	Hap080	FJ000352
Helobdella aff. europaea	Hap080	KU738724
Helobdella aff. europaea	Hap080	MG976140
Helobdella aff. europaea	Hap080	KC904241
Helobdella aff. europaea	Hap080	KC904243
Helobdella aff. europaea	Hap080	KC904242
Helobdella aff. europaea	Hap080	MF804537
Helobdella aff. robusta	Hap067	DQ995299
Helobdella aff. robusta	Hap067	DQ995302
Helobdella aff. robusta	Hap073	DQ995305
Helobdella aff. robusta	Hap347	MF067148
Helobdella aff. robusta	Hap381	MH729330
Helobdella atli	Hap165	HQ179850
Helobdella atli	Hap166	HQ179851
Helobdella atli	Hap167	HQ179852
Helobdella austinensis lineage 1	Hap074	DQ995306
Helobdella austinensis lineage 1	Hap075	DQ995307
Helobdella austinensis lineage 1	Hap075	DQ995310
Helobdella austinensis lineage 1	Hap076	DQ995308
Helobdella austinensis lineage 1	Hap076	DQ995309
Helobdella austinensis lineage 1	Hap243	KC812736
Helobdella austinensis lineage 1	Hap379	MH729328
Helobdella austinensis lineage 2	Hap178	HQ179864
Helobdella bolivianita	Hap035	AF329053
Helobdella bowermani	Hap254	KF683192
Helobdella bowermani	Hap256	KF683193
Helobdella bowermani	Hap256	KF683194
Helobdella californica	Hap184	HQ686307
Helobdella echoensis	Hap215	JN692266
Helobdella echoensis	Hap216	JN692267
Helobdella echoensis	Hap217	JN692268
Helobdella echoensis	Hap288	KM612173
Helobdella echoensis	Hap288	MF067147
Helobdella echoensis	Hap356	MF544489
Helobdella echoensis	Hap357	MF545084
Helobdella echoensis	Hap370	MG421696
Helobdella echoensis	Hap370	MG422248
Helobdella echoensis	Hap370	MG423276
Helobdella elongata lineage 1	Hap028	AF329045
Helobdella elongata lineage 1	Hap362	MG422160
Helobdella elongata lineage 1	Hap362	MG422517
Helobdella elongata lineage 2	Hap177	HQ179863
Helobdella eriensis	Hap277	KM196604
Helobdella eriensis	Hap354	MF158968
Helobdella fusca	Hap021	AF329038
Helobdella lineata	Hap022	AF329039
Helobdella melananus	Hap081	FJ000353
Helobdella melananus	Hap081	FJ000354
Helobdella melananus	Hap081	FJ000355
Helobdella michaelseni	Hap038	AF536824
Helobdella modesta	Hap205	JF319988
Helobdella modesta	Hap205	JF319994
Helobdella modesta	Hap206	JF319989
Helobdella modesta	Hap206	JF319990
Helobdella modesta	Hap209	JF319992
Helobdella modesta	Hap211	JF319991
Helobdella modesta	Hap211	JF319993
Helobdella modesta	Hap211	JF319995
Helobdella modesta	Hap211	JF319996
Helobdella modesta	Hap212	JN692263
Helobdella modesta	Hap212	MF158964
Helobdella modesta	Hap300	KP176608
Helobdella modesta	Hap350	MF158963
Helobdella modesta	Hap352	MF158965
Helobdella modesta	Hap352	MF158966
Helobdella modesta	Hap353	MF158967
Helobdella nununununojensis	Hap030	AF329047
Helobdella nununununojensis	Hap031	AF329048
Helobdella octatestisaca	Hap078	FJ000342
Helobdella octatestisaca	Hap078	FJ000346
Helobdella octatestisaca	Hap078	FJ000347
Helobdella octatestisaca	Hap078	FJ000348
Helobdella octatestisaca	Hap079	FJ000343
Helobdella octatestisaca	Hap079	FJ000344
Helobdella octatestisaca	Hap079	FJ000345
Helobdella octatestisaca	Hap170	HQ179855
Helobdella octatestisaca	Hap171	HQ179856
Helobdella octatestisaca	Hap172	HQ179857
Helobdella octatestisaca	Hap173	HQ179858
Helobdella octatestisaca	Hap174	HQ179859
Helobdella octatestisaca	Hap175	HQ179860
Helobdella octatestisaca	Hap373	MG821608
Helobdella octatestisaca	Hap373	MG821609
Helobdella octatestisaca	Hap373	MG821610
Helobdella octatestisaca	Hap373	MG821611
Helobdella octatestisaca	Hap373	MG821612
Helobdella octatestisaca	Hap373	MG821613
Helobdella octatestisaca	Hap373	MG821614
Helobdella octatestisaca	Hap380	MH729329
Helobdella papillata	Hap025	AF329042
Helobdella papillata	Hap026	AF329043
Helobdella papillata	Hap029	AF329046
Helobdella papillata	Hap299	KP176607
Helobdella paranensis	Hap014	AF116019
Helobdella paranensis	Hap014	AF329037
Helobdella paranensis	Hap257	KF683195
Helobdella paranensis	Hap258	KF683196
Helobdella paranensis	Hap259	KF683197
Helobdella pichipanan	Hap055	AY962456
Helobdella robusta	Hap068	DQ995300
Helobdella robusta	Hap069	DQ995301
Helobdella serendipitious	Hap214	JN692265
Helobdella socimulcensis	Hap374	MG821616
Helobdella sorojchi	Hap032	AF329049
Helobdella sorojchi	Hap033	AF329050
Helobdella sp.	Hap376	MG976198
Helobdella sp. Canada	Hap186	HQ920188
Helobdella sp. Canada	Hap186	HQ920190
Helobdella sp. Canada	Hap186	HQ920193
Helobdella sp. Canada	Hap186	HQ961447
Helobdella sp. Canada	Hap186	MG422825
Helobdella sp. Canada	Hap186	HQ920189
Helobdella sp. Canada	Hap187	HQ920191
Helobdella sp. Canada	Hap188	HQ920192
Helobdella sp. Canada	Hap189	HQ920197
Helobdella sp. Canada	Hap191	HQ961440
Helobdella sp. Canada	Hap191	HQ961497
Helobdella sp. Canada	Hap192	HQ961442
Helobdella sp. Canada	Hap366	MG422681
Helobdella sp.1 Montana	Hap213	JN692264
Helobdella sp.2 Mexico	Hap176	HQ179862
Helobdella sp.3 Korea	Hap090	MN295428
Helobdella sp.4 Tumnin River	Hap083	MN295372
Helobdella sp.4 Tumnin River	Hap083	MN393255
Helobdella sp.5 North America	Hap023	AF329040
Helobdella sp.5 North America	Hap193	HQ961445
Helobdella sp.5 North America	Hap193	HQ961489
Helobdella sp.5 North America	Hap193	HQ961491
Helobdella sp.5 North America	Hap193	HQ961492
Helobdella sp.5 North America	Hap193	MG422435
Helobdella sp.5 North America	Hap193	HQ961480
Helobdella sp.5 North America	Hap193	HQ961481
Helobdella sp.5 North America	Hap198	HQ961486
Helobdella sp.5 North America	Hap203	HQ961496
Helobdella sp.5 North America	Hap203	KM612072
Helobdella sp.5 North America	Hap203	HQ961501
Helobdella sp.5 North America	Hap203	MG423070
Helobdella sp.5 North America	Hap203	KM611981
Helobdella sp.5 North America	Hap203	KM612200
Helobdella sp.5 North America	Hap281	KM612015
Helobdella sp.5 North America	Hap284	KM612052
Helobdella sp.5 North America	Hap285	KM612054
Helobdella sp.5 North America	Hap287	KM612131
Helobdella sp.6 North America	Hap246	KF000141
Helobdella sp.6 North America	Hap247	KF000158
Helobdella sp.6 North America	Hap286	KM612127
Helobdella sp.7 Washington	Hap168	HQ179853
Helobdella sp.7 Washington	Hap169	HQ179854
Helobdella sp.8 Uruguay	Hap019	AF329036
Helobdella cf. stagnalis	Hap112	MN295387
Helobdella cf. stagnalis	Hap114	MN295389
Helobdella stagnalis	Hap013	AF116018
Helobdella stagnalis	Hap013	AF329041
Helobdella stagnalis	Hap013	MG488293
Helobdella stagnalis	Hap013	MG488294
Helobdella stagnalis	Hap122	MN295393
Helobdella stagnalis	Hap122	MN393265
Helobdella stagnalis	Hap122	MN393266
Helobdella stagnalis	Hap122	MF150165
Helobdella stagnalis	Hap123	MN393264
Helobdella stagnalis	Hap146	MN393269
Helobdella stagnalis	Hap271	KM095095
Helobdella stagnalis	Hap271	KM095096
Helobdella stagnalis	Hap348	MF150166
Helobdella stagnalis	Hap349	MF150168
Helobdella transversa	Hap027	AF329044
Helobdella triserialis	Hap036	AF329054
Marsupiobdella africana	Hap010	AF116015
Oligobdella brasiliensis	Hap230	JN850911
Oosthuizobdella garoui	Hap059	AY962460
Placobdella ali	Hap293	KP176598
Placobdella ali	Hap294	KP176599
Placobdella ali	Hap295	KP176600
Placobdella ali	Hap295	KP176602
Placobdella ali	Hap295	KP176603
Placobdella ali	Hap296	KP176601
Placobdella ali	Hap345	HM347040
Placobdella ali	Hap345	HM347041
Placobdella ali	Hap345	HM347042
Placobdella ali	Hap345	MF067145
Placobdella ali	Hap346	MF067146
Placobdella biannulata	Hap016	AF116021
Placobdella burresonae	Hap344	MF067144
Placobdella costata	Hap060	AY962461
Placobdella costata	Hap343	MF067142
Placobdella costata	Hap343	MF067143
Placobdella cryptobranchii	Hap251	KF601755
Placobdella cryptobranchii	Hap251	KF601756
Placobdella cryptobranchii	Hap251	KF601757
Placobdella cryptobranchii	Hap251	KF601758
Placobdella cryptobranchii	Hap251	KF601759
Placobdella cryptobranchii	Hap252	KF601760
Placobdella cryptobranchii	Hap253	KF601761
Placobdella hollensis	Hap260	KF771652
Placobdella hollensis	Hap260	KF771653
Placobdella hollensis	Hap260	KF771654
Placobdella hollensis	Hap260	KF771655
Placobdella hollensis	Hap260	KP176605
Placobdella hollensis	Hap260	KP176606
Placobdella hollensis	Hap297	KP176604
Placobdella hollensis	Hap305	KY741539
Placobdella hollensis	Hap305	KY741540
Placobdella hollensis	Hap342	MF067140
Placobdella hollensis	Hap342	MF067141
Placobdella kwetlumye	Hap340	MF067138
Placobdella kwetlumye	Hap341	MF067139
Placobdella lamothei lineage 1	Hap339	MF067137
Placobdella lamothei lineage 2	Hap338	MF067134
Placobdella lamothei lineage 2	Hap338	MF067135
Placobdella lamothei lineage 2	Hap338	MF067136
Placobdella lamothei lineage 3	Hap306	MF067090
Placobdella mexicana lineage 1	Hap335	MF067132
Placobdella mexicana lineage 2	Hap336	MF067133
Placobdella montifera	Hap043	AY047323
Placobdella montifera	Hap043	MF067129
Placobdella montifera	Hap334	MF067130
Placobdella multilineata	Hap062	AY962464
Placobdella multilineata	Hap062	MF804536
Placobdella multilineata	Hap278	KM396760
Placobdella multilineata	Hap278	KM396761
Placobdella multilineata	Hap303	KX370819
Placobdella nuchalis	Hap333	MF067126
Placobdella nuchalis	Hap333	MF067127
Placobdella nuchalis	Hap333	MF067128
Placobdella ornata	Hap235	JQ812128
Placobdella ornata	Hap235	JQ812129
Placobdella ornata	Hap235	JQ812130
Placobdella ornata	Hap235	JQ812131
Placobdella ornata	Hap235	JQ812132
Placobdella ornata	Hap235	JQ812136
Placobdella ornata	Hap236	JQ812133
Placobdella ornata	Hap237	JQ812134
Placobdella ornata	Hap237	JQ812135
Placobdella ornata	Hap292	KP176597
Placobdella papillifera	Hap037	AF329469
Placobdella papillifera	Hap037	AY047325
Placobdella papillifera	Hap240	KC505241
Placobdella papillifera	Hap240	KC505243
Placobdella papillifera	Hap240	KC505244
Placobdella papillifera	Hap240	KC505245
Placobdella papillifera	Hap241	KC505242
Placobdella papillifera	Hap241	MF067124
Placobdella papillifera	Hap242	KC505246
Placobdella papillifera	Hap261	KF771656
Placobdella papillifera	Hap332	MF067125
Placobdella parasitica	Hap003	AF003261
Placobdella parasitica	Hap248	KF058895
Placobdella parasitica	Hap248	KF058896
Placobdella parasitica	Hap249	KF058897
Placobdella parasitica	Hap249	KF058898
Placobdella parasitica	Hap249	KF058899
Placobdella parasitica	Hap330	MF067122
Placobdella parasitica	Hap330	MF067123
Placobdella parasitica	Hap330	MG421798
Placobdella pediculata	Hap046	AY047327
Placobdella pediculata	Hap328	MF067120
Placobdella pediculata	Hap329	MF067121
Placobdella phalera	Hap008	AF003278
Placobdella phalera	Hap040	AY047320
Placobdella phalera	Hap040	MF067117
Placobdella picta	Hap015	AF116020
Placobdella picta	Hap320	MF067109
Placobdella picta	Hap321	MF067110
Placobdella picta	Hap322	MF067111
Placobdella picta	Hap323	MF067112
Placobdella picta	Hap324	MF067113
Placobdella ringueleti	Hap318	MF067107
Placobdella ringueleti	Hap319	MF067108
Placobdella ringueleti	Hap375	MG821617
Placobdella rugosa	Hap044	AY047324
Placobdella rugosa	Hap279	KM611861
Placobdella rugosa	Hap279	MF067101
Placobdella rugosa	Hap279	MF067098
Placobdella rugosa	Hap279	MF067099
Placobdella rugosa	Hap314	MF067100
Placobdella rugosa	Hap315	MF067102
Placobdella rugosa	Hap316	MF067103
Placobdella rugosa	Hap317	AY047326
Placobdella rugosa	Hap317	MF067104
Placobdella rugosa	Hap317	MF067105
Placobdella rugosa	Hap317	MF067106
Placobdella rugosa	Hap363	MG422177
Placobdella rugosa	Hap363	MG422704
Placobdella rugosa	Hap363	MG422929
Placobdella rugosa	Hap363	MG423197
Placobdella sophieae lineage 1	Hap267	KF990594
Placobdella sophieae lineage 1	Hap268	KF990595
Placobdella sophieae lineage 2	Hap311	MF067096
Placobdella sophieae lineage 2	Hap312	MF067097
Placobdella sp.1 Southern European Russia	Hap119	MN295392
Placobdella sp.1 Southern European Russia	Hap119	MN393261
Placobdella sp.1 Southern European Russia	Hap119	MN393268
Placobdella sp.2 Virginia	Hap264	KF990590
Placobdella sp.2 Virginia	Hap265	KF990591
Placobdella sp.2 Virginia	Hap266	KF990593
Placobdella sp.3 Canada	Hap282	KM612030
Placobdella sp.3 Canada	Hap283	KM612035
Placobdella sp.3 Canada	Hap283	MF067094
Placobdella sp.3 Canada	Hap290	KM612192
Placobdella sp.3 Canada	Hap290	KM612227
Placobdella sp.3 Canada	Hap310	MF067095
Placobdella sp.4 Maryland	Hap307	MF067091
Placobdella sp.5	Hap325	MF067116
Placobdella sp.6 New York	Hap308	MF067092
Placobdella sp.6 New York	Hap309	MF067093
Placobdella transluscens	Hap039	AY047319
Placobdella transluscens	Hap039	MF067115
Placobdella transluscens	Hap047	AY047328
Placobdella transluscens	Hap239	JX122778
Placobdella transluscens	Hap326	MF067118
Placobdella transluscens	Hap327	MF067119
Placobdelloides fimbriata	Hap063	AY962465
Placobdelloides jaegerskioeldi	Hap061	AY962463
Theromyzon sp.1 Canada-1	Hap197	HQ961484
Theromyzon sp.2 Canada-2	Hap291	KM612217
Theromyzon sp.3 Canada-3	Hap199	HQ961494
Theromyzon sp.3 Canada-3	Hap199	MG423481
Theromyzon sp.3 Canada-3	Hap367	MG422754
Theromyzon sp.3 Canada-3	Hap369	MG421697
Theromyzon sp.3 Canada-3	Hap369	MG422031
Theromyzon sp.3 Canada-3	Hap369	MG422455
Theromyzon sp.3 Canada-3	Hap369	MG422884
Theromyzon sp.4 Canada-4	Hap204	HQ961504
Theromyzon sp.5 Canada-5	Hap194	HQ961462
Theromyzon sp.5 Canada-5	Hap289	KM612191
Theromyzon tessulatum	Hap004	AF003262
Theromyzon tessulatum	Hap009	AF003279
Theromyzon tessulatum	Hap009	AY047318
Theromyzon tessulatum	Hap111	AY047330
Theromyzon tessulatum	Hap111	MN393259
Outgroup sequence
Piscicolidae gen. & sp. indet.	Hap149	MN295413
